# Supplementary material for: Integrating ChatGPT in Orthopedic Education for Medical Undergraduates: Randomized Controlled Trial
Source: J Med Internet Res. 2024 Aug 20;26:e57037. doi: 10.2196/57037 (PMC11372336; doi:10.2196/57037)
Supplement: Multimedia Appendix 5 [file jmir_v26i1e57037_app5.xlsx]

## Sheet: test1
reference answer	The response from ChatGPT-4.0
D	D	Ture					Multiple multiple choice questions with correct choices							Number of questions	The number of correct questions	accuracy
D	D	Ture					Multiple choice questions with pictures						A1	67	52	0.776119
B	E	False					Topics that involve China's special policies	6					A2	91	63	0.692308
B	B	Ture											A3/4	22	14	0.636364
C	C	Ture											case analysis	30	9	0.3
D		False											all	210	138	0.657143
B	B	Ture
E	E	Ture
E	E	Ture
B	E	False											Multiple multiple choice questions with correct choices	10	1	0.1
E	D	False											Multiple choice questions with pictures	0
B	B	Ture											Topics that involve China's special policies	1
A	A	Ture
E	E	Ture
C	C	Ture
E	E	Ture
A	A	Ture
E	E	Ture
C	C	Ture
B	B	Ture
D	B	False
D	D	Ture
E	E	Ture
A	A	Ture
C	C	Ture
D	D	Ture
C	C	Ture
E	E	Ture
E	E	Ture
A	A	Ture
E	E	Ture
D	E	False
A	B	False
E	E	Ture
C	A	False
E	B	False
E	E	Ture
C	C	Ture
E	C	False
E	E	Ture
D	D	Ture
A	A	Ture
C	C	Ture
D	D	Ture
B	B	Ture
C	C	Ture
D	D	Ture
B	A	False
A	B	False
B	B	Ture
B	B	Ture
B	B	Ture
C	E	False
C	C	Ture
D	D	Ture
B	B	Ture
C	B	False
E	E	Ture
D	D	Ture
C	C	Ture
A	A	Ture
C	C	Ture
C	C	Ture
D	D	Ture
B	A	False
C	C	Ture
C	C	Ture
D	D	Ture
B	B	Ture
B	B	Ture
B	A	False
B	B	Ture
A	A	Ture
A	B	False
C	A	False
D	C	False
C	C	Ture
B	D	False
C	C	Ture
C	C	Ture
D	D	Ture
C	C	Ture
E	B	False
D	D	Ture
C	C	Ture
D	D	Ture
B	E	False
E	E	Ture
C	D	False
C	C	Ture
D	D	Ture
C	C	Ture
D	D	Ture
E	E	Ture
B	B	Ture
E	E	Ture
D	D	Ture
B	B	Ture
D	D	Ture
B	B	Ture
D	D	Ture
A	A	Ture
D	D	Ture
C	C	Ture
B	C	False
C	D	False
A	A	Ture
E	E	Ture
E	E	Ture
C	B	False
E	E	Ture
C	C	Ture
B	E	False
D	D	Ture
B	B	Ture
D	D	Ture
B	A	False
A	B	False
B	A	False
B	B	Ture
A	A	Ture
A	B	False
D	D	Ture
A	A	Ture
B	B	Ture
A	A	Ture
D	A	False
E	B	False
A	A	Ture
D	D	Ture
E	E	Ture
A	A	Ture
A	D	False
A	A	Ture
C	C	Ture
E	B	False
E	B	False
C	C	Ture
A	E	False
B	B	Ture
D	D	Ture
A	E	False
C	C	Ture
B	A	False
B	C	False
C	C	Ture
D	D	Ture
D	B	False
A	A	Ture
A	A	Ture
C	C	Ture
B	A	False
E	A	False
E	E	Ture
B	B	Ture
E	E	Ture
D	D	Ture
B	B	Ture
E	E	Ture
C	C	Ture
D	D	Ture
D	D	Ture
E	A	False
D	D	Ture
A	A	Ture
B	B	Ture
E	D	False
A	D	False
D	B	False
B	C	False
C	C	Ture
B	B	Ture
E	C	False
A	A	Ture
C	C	Ture
C	C	Ture
D	E	False
E	E	Ture
A	B	False
D	D	Ture
C	C	Ture
AB	AB	Ture
ADF	AD	False
D	A	False
D	D	Ture
C	A	False
A	D	False
DF	ABD	False
A	A	Ture
D	A	False
A	B	False
D	D	Ture
A	B	False
B	B	Ture
D	F	False
A	B	False
D	E	False
D	F	False
C	B	False
D	E	False
F	F	Ture
AD	ABE	False
E	E	Ture
CE	BCEF	False
CF	ABCDEF	False
ACF	ABCDEF	False
EF	BEF	False
C	C	Ture
BD	ABD	False
AD	AE	False

## Sheet: test2
reference answer	The response from ChatGPT-4.0
C	D	False					Multiple multiple choice questions with correct choices	189	208	211	210			Number of questions	The number of correct questions	accuracy
D	B	False					Multiple choice questions with pictures						A1	70	47	0.671429
E	E	Ture					Topics that involve China's special policies						A2	90	59	0.655556
D	D	Ture											A3/4	27	19	0.703704
A	A	Ture											case analysis	25	16	0.64
D	B	False											all	212	141	0.665094
A	A	Ture
D	D	Ture
E	A	False
C	C	Ture											Multiple multiple choice questions with correct choices	4	0	0
C	A	False											Multiple choice questions with pictures	0
A	C	False											Topics that involve China's special policies	0
A	A	Ture
B	A	False
E	D	False
A	D	False
B	B	Ture
D	D	Ture
D	D	Ture
C	C	Ture
D	E	False
E	D	False
C	C	Ture
A	B	False
A	A	Ture
C	C	Ture
E	D	False
E	B	False
B	B	Ture
C	C	Ture
C	A	False
A	D	False
A	A	Ture
C	C	Ture
B	B	Ture
B	B	Ture
B	B	Ture
C	C	Ture
E	C	False
E	E	Ture
C	C	Ture
D	D	Ture
C	C	Ture
A	A	Ture
B	B	Ture
A	A	Ture
C	C	Ture
A	E	False
C	C	Ture
C	E	False
B	B	Ture
E	E	Ture
B	A	False
A	A	Ture
D	D	Ture
E	E	Ture
B	B	Ture
A	A	Ture
C	D	False
B	B	Ture
A	A	Ture
A	A	Ture
A	A	Ture
A	A	Ture
E	E	Ture
E	E	Ture
E	D	False
E	E	Ture
D	D	Ture
E	B	False
C	C	Ture
B	C	False
D	D	Ture
D	D	Ture
C	A	False
D	D	Ture
D	D	Ture
D	D	Ture
E	E	Ture
E	B	False
E	E	Ture
B	B	Ture
D	D	Ture
D	D	Ture
A	A	Ture
A	A	Ture
C	C	Ture
E	E	Ture
A	A	Ture
E	E	Ture
A	A	Ture
D	D	Ture
E	E	Ture
D	D	Ture
A	B	False
D	D	Ture
D	D	Ture
D	D	Ture
C	B	False
B	C	False
D	D	Ture
D	C	False
D	D	Ture
B	E	False
B	E	False
C	C	Ture
B	D	False
D	B	False
E	B	False
A	A	Ture
C	D	False
E	B	False
B	B	Ture
A	B	False
B	C	False
D	D	Ture
A	A	Ture
E	E	Ture
C	C	Ture
C	C	Ture
D	D	Ture
A	A	Ture
C	C	Ture
D	C	False
C	A	False
D	D	Ture
C	A	False
B	B	Ture
B	B	Ture
D	D	Ture
C	E	False
E	C	False
C	C	Ture
E	E	Ture
C	C	Ture
A	E	False
D	D	Ture
C	C	Ture
C	E	False
B	B	Ture
D	C	False
B	E	False
D	D	Ture
A	A	Ture
D	E	False
D	E	False
D	B	False
D	D	Ture
C	C	Ture
C	C	Ture
C	E	False
E	E	Ture
D	D	Ture
B	B	Ture
A	A	Ture
D	D	Ture
D	C	False
E	E	Ture
D	D	Ture
A	D	False
B	D	False
E	E	Ture
C	A	False
A	A	Ture
C	C	Ture
C	C	Ture
A	C	False
E	E	Ture
D	D	Ture
E	E	Ture
A	A	Ture
B	E	False
D	D	Ture
A	A	Ture
A	E	False
C	D	False
C	C	Ture
E	A	False
E	B	False
C	C	Ture
D	D	Ture
B	B	Ture
D	D	Ture
B	B	Ture
A	A	Ture
D	D	Ture
E	E	Ture
B	B	Ture
ABCDE	BCD	False
C	C	Ture
B	B	Ture
C	B	False
C	C	Ture
C	C	Ture
D	D	Ture
C	D	False
C	C	Ture
B	B	Ture
C	C	Ture
C	E	False
A	A	Ture
A	A	Ture
E	E	Ture
C	C	Ture
D	D	Ture
C	D	False
D	A	False
AD	ABD	False
F	F	Ture
CF	C	False
ABEF	AD	False
D	D	Ture

## Sheet: tast3
reference answer	The response from ChatGPT-4.0
D	D	Ture					Multiple multiple choice questions with correct choices							Number of questions	The number of correct questions	accuracy
C	C	Ture					Multiple choice questions with pictures						A1	68	42	0.617647
D	D	Ture					Topics that involve China's special policies						A2	90	67	0.744444
E	C	False											A3/4	26	20	0.769231
E	E	Ture											case analysis	33	20	0.606061
C	B	False											all	217	149	0.686636
E	E	Ture
B	B	Ture
D	C	False
C	C	Ture											Multiple multiple choice questions with correct choices	16	7	0.4375
A	E	False											Multiple choice questions with pictures	0
B	B	Ture											Topics that involve China's special policies	0
D	A	False
B	D	False
B	A	False
D	B	False
E	C	False
C	C	Ture
B	B	Ture
A	C	False
B	B	Ture
D	D	Ture
E	E	Ture
C	E	False
A	A	Ture
B	B	Ture
D	D	Ture
C	D	False
D	E	False
E	E	Ture
B	B	Ture
B	D	False
D	E	False
A	A	Ture
E	E	Ture
C	A	False
A	A	Ture
D	B	False
B	B	Ture
C	D	False
E	E	Ture
D	D	Ture
E	E	Ture
E	E	Ture
B	B	Ture
E	E	Ture
C	C	Ture
C	D	False
D	D	Ture
B	B	Ture
C	C	Ture
D	D	Ture
D	C	False
B	B	Ture
D	D	Ture
A	A	Ture
B	B	Ture
B	D	False
B	A	False
C	D	False
A	A	Ture
B	B	Ture
B	B	Ture
B	C	False
E	E	Ture
E	A	False
E	A	False
D	D	Ture
D	C	False
B	C	False
C	C	Ture
A	C	False
E	B	False
A	A	Ture
C	C	Ture
E	E	Ture
C	C	Ture
D	D	Ture
E	E	Ture
B	B	Ture
E	E	Ture
C	C	Ture
D	D	Ture
A	A	Ture
B	C	False
C	C	Ture
D	D	Ture
A	A	Ture
D	D	Ture
E	A	False
B	B	Ture
C	C	Ture
D	D	Ture
C	C	Ture
B	B	Ture
E	E	Ture
B	E	False
E	E	Ture
A	A	Ture
A	A	Ture
E	E	Ture
B	B	Ture
D	D	Ture
A	E	False
D	C	False
B	B	Ture
C	C	Ture
D	D	Ture
E	E	Ture
E	C	False
E	D	False
A	B	False
C	C	Ture
C	C	Ture
A	A	Ture
B	B	Ture
E	E	Ture
A	A	Ture
B	B	Ture
C	C	Ture
D	D	Ture
B	D	False
A	A	Ture
D	D	Ture
B	B	Ture
E	E	Ture
B	A	False
C	C	Ture
D	D	Ture
E	C	False
D	D	Ture
A	A	Ture
E	E	Ture
A	A	Ture
E	E	Ture
D	D	Ture
D	C	False
A	A	Ture
D	D	Ture
D	B	False
B	B	Ture
C	C	Ture
C	C	Ture
C	D	False
B	E	False
C	C	Ture
C	C	Ture
B	C	False
C	C	Ture
B	B	Ture
D	D	Ture
C	C	Ture
A	A	Ture
E	E	Ture
C	C	Ture
E	D	False
E	A	False
A	B	False
B	B	Ture
C	C	Ture
C	C	Ture
D	D	Ture
D	D	Ture
B	B	Ture
D	D	Ture
D	D	Ture
A	E	False
D	D	Ture
D	D	Ture
D	D	Ture
E	E	Ture
A	A	Ture
B	A	False
C	E	False
A	A	Ture
B	A	False
C	C	Ture
D	D	Ture
D	D	Ture
D	D	Ture
D	B	False
E	D	False
B	B	Ture
D	D	Ture
B	C	False
C	C	Ture
EF	CEF	False
C	F	False
B	B	Ture
F	F	Ture
F	F	Ture
AB	DE	False
BE	BE	Ture
ADE	CEF	False
ABCDEF	ABCDF	False
B	B	Ture
ABCDEF	ABCDF	False
ABCDF	ABCDF	Ture
C	C	Ture
BF	BF	Ture
D	D	Ture
D	D	Ture
DE	D	False
A	D	False
D	D	Ture
B	B	Ture
C	C	Ture
D	D	Ture
E	F	False
ABCD	ABCDE	False
A	A	Ture
AB	B	False
ABCD	ABD	False
ABCDEF	ABCDEF	Ture
ABCDE	ABCDE	Ture
ABCDEF	ABCDEF	Ture
ABCDEF	ABCDEF	Ture

## Sheet: test4
reference answer	The response from ChatGPT-4.0
E	D	False					Multiple multiple choice questions with correct choices	212	202					Number of questions	The number of correct questions	accuracy
D	E	False					Multiple choice questions with pictures	198	157-159	202			A1	66	50	0.757576
A	D	False					Topics that involve China's special policies						A2	88	68	0.772727
A	A	Ture											A3/4	29	21	0.724138
C	C	Ture											case analysis	31	18	0.580645
C	C	Ture											all	214	157	0.733645
D	D	Ture
B	B	Ture
E	E	Ture
B	B	Ture											Multiple multiple choice questions with correct choices	6	2	0.333333
C	A	False											Multiple choice questions with pictures	0
C	C	Ture											Topics that involve China's special policies	0
E	E	Ture
C	C	Ture
A	A	Ture
C	B	False
E	E	Ture
B	B	Ture
A	A	Ture
B	C	False
C	C	Ture
B	B	Ture
C	A	False
C	C	Ture
A	A	Ture
B	B	Ture
E	E	Ture
A	A	Ture
C	D	False
C	C	Ture
D	D	Ture
D	D	Ture
D	D	Ture
C	D	False
C	C	Ture
A	E	False
B	B	Ture
C	C	Ture
D	D	Ture
D	D	Ture
B	B	Ture
E	E	Ture
E	D	False
E	E	Ture
B	B	Ture
E	E	Ture
E	E	Ture
D	D	Ture
D	B	False
E	D	False
E	C	False
E	E	Ture
D	E	False
E	E	Ture
A	A	Ture
E	E	Ture
E	E	Ture
D	D	Ture
D	D	Ture
E	E	Ture
D	D	Ture
C	B	False
A	A	Ture
E	E	Ture
D	D	Ture
C	C	Ture
C	A	False
B	D	False
A	A	Ture
C	C	Ture
C	C	Ture
E	E	Ture
B	B	Ture
B	B	Ture
D	D	Ture
D	D	Ture
E	E	Ture
D	D	Ture
A	A	Ture
B	B	Ture
E	E	Ture
C	C	Ture
A	A	Ture
C	C	Ture
B	B	Ture
C	C	Ture
D	D	Ture
C	C	Ture
A	A	Ture
B	B	Ture
C	C	Ture
D	D	Ture
C	C	Ture
C	C	Ture
B	C	False
A	A	Ture
E	E	Ture
D	D	Ture
D	D	Ture
D	E	False
D	D	Ture
D	C	False
B	B	Ture
E	E	Ture
B	B	Ture
C	B	False
D	B	False
E	A	False
E	C	False
E	D	False
B	B	Ture
A	A	Ture
B	B	Ture
A	C	False
C	C	Ture
A	C	False
E	E	Ture
C	C	Ture
D	D	Ture
E	E	Ture
C	C	Ture
A	A	Ture
E	B	False
C	B	False
A	A	Ture
E	E	Ture
C	C	Ture
B	A	False
B	B	Ture
C	B	False
B	C	False
B	B	Ture
D	C	False
A	A	Ture
D	C	False
D	C	False
C	C	Ture
B	B	Ture
D	D	Ture
C	C	Ture
B	B	Ture
D	D	Ture
B	B	Ture
D	D	Ture
E	E	Ture
D	D	Ture
B	B	Ture
C	C	Ture
E	E	Ture
B	B	Ture
D	D	Ture
C	C	Ture
E	E	Ture
A	A	Ture
D	D	Ture
B	B	Ture
A	A	Ture
C	E	False
B	B	Ture
D	D	Ture
C	C	Ture
B	A	False
B	B	Ture
A	A	Ture
C	C	Ture
D	D	Ture
C	C	Ture
D	E	False
B	B	Ture
C	E	False
A	A	Ture
C	A	False
C	C	Ture
B	B	Ture
A	C	False
D	D	Ture
D	E	False
C	C	Ture
D	D	Ture
E	E	Ture
B	B	Ture
B	B	Ture
B	E	False
E	D	False
C	C	Ture
A	A	Ture
B	B	Ture
E	E	Ture
B	B	Ture
AF	BDF	False
E	E	Ture
DF	F	False
E	B	False
BC	C	False
D	CF	False
E	E	Ture
A	A	Ture
B		False
B	A	False
D	B	False
A	A	Ture
DE	D	False
D	D	Ture
C	A	False
C	C	Ture
A	A	Ture
D	D	Ture
B	B	Ture
CF	CF	Ture
D	A	False
A	A	Ture
ABCDE	ABCDE	Ture
B	A	False
A	A	Ture

## Sheet: test5
reference answer	The response from ChatGPT-4.0
C	A	False					Multiple multiple choice questions with correct choices	7						Number of questions	The number of correct questions	accuracy
D	D	Ture					Multiple choice questions with pictures	126	190-193	78			A1	60	46	0.766667
B	B	Ture					Topics that involve China's special policies						A2	91	73	0.802198
B	B	Ture											A3/4	30	20	0.666667
E	E	Ture											case analysis	29	20	0.689655
B	E	False											all	210	159	0.757143
C	C	Ture
D	D	Ture
B	C	False
A	A	Ture											Multiple multiple choice questions with correct choices	7	2	0.285714
A	A	Ture											Multiple choice questions with pictures	0
D	D	Ture											Topics that involve China's special policies	0
A	D	False
B	B	Ture
D	D	Ture
B	B	Ture
B	B	Ture
B	B	Ture
B	D	False
C	E	False
A	A	Ture
D	D	Ture
D	D	Ture
B	D	False
C	C	Ture
A	A	Ture
D	B	False
D	D	Ture
B	D	False
D	D	Ture
E	E	Ture
E	E	Ture
A	A	Ture
C	C	Ture
E	E	Ture
E	E	Ture
D	D	Ture
B	B	Ture
C	C	Ture
A	C	False
D	D	Ture
E	E	Ture
C	D	False
B	B	Ture
A	A	Ture
E	E	Ture
E	E	Ture
C	D	False
D	D	Ture
D	D	Ture
B	B	Ture
D	D	Ture
D	D	Ture
D	A	False
C	C	Ture
E	E	Ture
C	A	False
E	E	Ture
A	A	Ture
E	E	Ture
E	E	Ture
E	E	Ture
B	B	Ture
D	D	Ture
C	B	False
C	C	Ture
C	C	Ture
A	C	False
A	A	Ture
E	E	Ture
C	A	False
D	D	Ture
B	B	Ture
B	B	Ture
D	D	Ture
D	A	False
A	A	Ture
D	B	False
E	E	Ture
B	B	Ture
D	C	False
B	B	Ture
A	A	Ture
A	A	Ture
E	E	Ture
C	C	Ture
B	E	False
C	C	Ture
C	C	Ture
A	A	Ture
E	E	Ture
C	A	False
B	B	Ture
C	C	Ture
C	C	Ture
C	C	Ture
C	C	Ture
D	A	False
D	D	Ture
D	D	Ture
C	C	Ture
D	D	Ture
B	B	Ture
E	E	Ture
E	B	False
A	A	Ture
D	D	Ture
A	A	Ture
B	B	Ture
E	E	Ture
D	D	Ture
C	C	Ture
B	B	Ture
A	A	Ture
A	A	Ture
D	D	Ture
D	D	Ture
D	D	Ture
D	D	Ture
C	E	False
E	E	Ture
A	A	Ture
B	D	False
A	A	Ture
D	D	Ture
C		False
D	C	False
A	B	False
D	D	Ture
B	B	Ture
E	E	Ture
D	D	Ture
D	D	Ture
B	B	Ture
A	A	Ture
D	D	Ture
C	C	Ture
D	C	False
D	D	Ture
D	E	False
C	C	Ture
D	D	Ture
D	B	False
A	A	Ture
B	B	Ture
C	C	Ture
D	D	Ture
A	A	Ture
C	C	Ture
B	B	Ture
C	C	Ture
E	E	Ture
D	D	Ture
A	B	False
A	B	False
A	A	Ture
A	A	Ture
B	B	Ture
C	C	Ture
D	A	False
B	B	Ture
C	C	Ture
D	D	Ture
C	C	Ture
C	E	False
D	D	Ture
A	A	Ture
C	B	False
A	A	Ture
C	C	Ture
A	A	Ture
B	A	False
C	C	Ture
A	E	False
B	A	False
E	E	Ture
E	E	Ture
A	D	False
E	E	Ture
B	B	Ture
C	E	False
A	A	Ture
B	B	Ture
D	D	Ture
A	A	Ture
D	D	Ture
D	E	False
C	C	Ture
D	D	Ture
A	C	False
BCDEF		False
ABCDEF		False
ABCF		False
B	B	Ture
A	A	Ture
B	B	Ture
B	B	Ture
DEF	DEF	Ture
DEF	EF	False
BF	ABE	False
B	B	Ture
D	D	Ture
D	F	False
C	C	Ture
A	A	Ture
DF	DF	Ture
A	A	Ture
D	D	Ture
A	A	Ture
D	A	False

## Sheet: summarizing
	Number of questions	right quantity			Number of questions	right quantity			Number of questions	right quantity			Number of questions	right quantity			Number of questions	right quantity
A1	66	52		A1	70	47		A1	68	42		A1	66	50		A1	60	46
A2	91	63		A2	90	59		A2	90	67		A2	88	68		A2	89	73
A3/4	22	14		A3/4	27	19		A3/4	26	20		A3/4	26	19		A3/4	30	20
case analysis	30	9		case analysis	25	16		case analysis	33	20		case analysis	29	18		case analysis	25	20
All	210	138		All	212	141		All	217	149		All	214	157		All	210	159
Multiple multiple choice questions with correct choices	10	1		Multiple multiple choice questions with correct choices	4	0		Multiple multiple choice questions with correct choices	16	7		Multiple multiple choice questions with correct choices	5	2		Multiple multiple choice questions with correct choices	4	2
	Number of questions	right quantity
A1	330	237	0.718182		330	237
A2	448	330	0.736607		448	330
A3/4	131	92	0.70229		131	92
case analysis	142	83	0.584507		142	83
All	1051	742	0.705994		1051	742
Multiple multiple choice questions with correct choices	39	13	0.333333
